# Supplementary material for: Remote Testing Apps for Multiple Sclerosis Patients: Scoping Review of Published Articles and Systematic Search and Review of Public Smartphone Apps
Source: JMIR Neurotechnol. 2023 Feb 6;2:e37944. doi: 10.2196/37944 (PMC12671287; doi:10.2196/37944)
Supplement: Multimedia Appendix 2 [file neuro_v2i1e37944_app2.xlsx]

## Sheet: Scoping Review
								Types of MS												Dimensions Measured (Y/N)
#	1st Author	Year	Journal	n(total)	n(HV)	n(MS)	n(CIS)	n(RR)	n(PP)	n(SP)	n(unkown)	EDSS Level	Age	Funding	SIGN Quality Ass	Study Design	Follow-Up Period	Name of Application	Comparator	Physical Disability	Fatigue	Visual	Urinary	Balance	Depression/Anxiety	Pain	Cognitive	Walk Speed	Maximum Distance	Other metrics	Phone Sensors Used (text)	Smartphone/Tablet Model	Data Encrypted (Y/N/NA)	Data Encryption Method (text)	Results
1	Midaglia	2019	JMIR	101	25	76	0	69	3	4	0	0-5.5 ; mean 2.4	Mean 39.5	Hoffmann-La Roche	Acceptable	Prospective Pilot Study	24 w	FLOODLIGHT	Neurological exam at week 12 and 24: 9HPT, SDMT, T25FW, BBS, FSMCF, PHQ-9, EDSS, PDDS, MSIS-29v2	Draw a Shape, Pinching test	MSIS-29v2	N	MSIS-29V2	Static balance test, 5UTT	Daily mood question	MSIS-29	SDMT	2MWT	N	MS Symptom Tracker, Passive monitoring on gait and mobility throughout the day	NA	NA	NA	NA	70% of participants were adherent to all active tests. 75% of participants were adherent to all tests except 2MWT. Mean satisfaction with the app at week 12 was 74.1% and 73.7% at week 24. 70% of participants were adherent to all active tests.
2	Hsu	2021	JMIR	124	24	100	2	74	11	11	2	median CI 4, median non-CI 3	Mean 52.2	Doris Duke Charitable Foundation and Akili Interactive	Acceptable	Prospective	nil	Evo Monitor	Brief International Cognitive Assessment for MR, MS Functional Composite 4, MR	N	N	Visuomotor steering around obstacles	N	N	N	N	Go/No go, visuomotor steering, multitasking go/no go and visuomotor steering	N	N	NA	39 metrics extracted	iPad	NA	NA	Boxed Reaction Time of persons with MSb correlated most strongly with SDMTc r=-0.50, P<.001 and r=-0.43, P= .002 when covariates were accounted. Sustained attention span and spatial span were not significantly correlated with SDMT.
3	Bove	2015	Neurology	76	38	38	2	25	1	5	5	mean 2.3	Mean 35.1	Doris Duke Charitable Foundation and Akili Interactive	Acceptable	Prospective Feasibility Study	365 d	NA	NA	9HPT, Short Form-36, PDQ	MFIS	Colour vision test, IVIS	BLCS	N	MHI-Depression and MHI-Anxiety	Short form-36, MOS Pain Effects Scale	n-Back Task letters and numbers, Trail making test, Continuuous performance task	N	N	Verbal Fluency Test (Speech to test software), Bowel Control Scale, Sexual satisfaction scale, body temperature survey, Social support survey		Android HTC Sensation 4G	NA	NA	We saw that both healthy participants and patients with MS are capable of completing daily tasks on a smartphone for 1 year and that new pheno- types can be derived from repeated measures captured over 6 months to 1 year. First, perceived deficits in vision and cognition at study entry are associated with study dropout. We also provide empirical data on the length of observation needed to establi…
4	Pratap	2020	JMIR	629	134	495	0	423	40	30	2	NA	Controls 39.34; self referred 45.20; clinic-referred 48.93	Novartis Pharmaceuticals Corporation	Acceptable	Prospective Feasibility Study	12 w	ElevateMS	NA	PDDS, Finger tapping, finger to nose	N	N	N	walk and balance test	N	N	Voice-controled DSST	N	N	Local weather, neuroQoL	NA	iPhone 5 or newer	Y	Encrypted to phone, name replaced with code and info stored on cloud	Local weather data were captured each time a participant completed a functional test and were found to be significantly associated (P<.001; top associations listed below) with respective test performance. Baseline PDDS was significantly associated with functional test performance in participants with MS (mixed model–based estimate of most significant feature across functional tests [β]: finger-ta…
5	Boukhvalova	2019	FIN	95	19	76	0	23	35	18	0	Mean 4.91	MS: 56.54	NIAID-NIH	Acceptable	Prospective Convergence	Either cross-sectional or longitudinal over 9 weeks	MS Suite	9HPT, 25FW	Baloon popping and tap test	n	baloon popping	n	n	n	n	Balloon popping	n	n	NA	Pressure of tap (interpreted by size of touch area), lenght of tap and total qty of taps.	Google Pixel XL 2017 with Android 8.1 Oreo	NA	Cloud-based database	Neuro-QoL categories correlated significantly with finger tapping (β=.4; P<.001), walk and balance (β=-99.18; P=.02), and dSST(β=1.60; P=.03). Baseline PDDS was associated with finger to nose (β=.01; P=.01). Increasing temperature had a significant impact on finger tapping, dSST (β=-.06; P=.009), and finger to nose. Balloon popping had correlation coefficients of r=0.62, r=0.75, and r=0.62 (P<.00…
6	Golan	2021	PloS one	97	0	97	0	90	1	6	0	Mean 3.4	Mean 40.4	Irody Inc	Acceptable	Prospective Observational	12 m	e-Diary	WHOQOL-BREF, HADS , SDMT	Y	Y	Y	Y	N	Y	Y	Y	N	N	MSQLI, NeuroQoL, CNS-LS,	NA	NA	NA	NA	E-diary derived PROs were significantly correlated with corresponding functional system scores (0.38 < r < 0.8; P<.001) The sum of bodily functions showed a correlation coefficient of r=0.77 (P<.001) with clinician EDSS.
7	Maillart	2019	MSJ	217	76	141	0	86	30	0	0	Mean 3.6	Controls mean 39; pwMS Mean 46	Ad Scientiam and unrestricted grant from Roche SAS	Acceptable	Non-inferiority	cross sectional or at day 30 (n=46 pwMS)	MSCopilot	MSFC	Mobile Dexterity Test (Spiral)	N	Mobile vision test	N	N	N	N	Mobile Cognition test (SDMT)	Mobile walking test (T25FWT)	N	NA	NA	NA	NA	NA	Considering the full range of tests included in the smartphone application, MSCopilot demonstrated that it was comparable to the MSFC and to each of its modified versions. The results of this study indicate that the performance of MSCopilot is not inferior to that of MSFC for the assessment of disability in patients with relapsing– remitting or progressive MS. App combined task z-score correlated…
8	Lam	2021	MSJ	126	24	102	0	55	11	26	0	median 3.5	Controls 42.4, pwms46.9	PPP Allowance (Health Holland), Biogen (Unrestricted)	Acceptable	Prospective convergence	28 d	MS Sherpa	BICAMS	N	N	N	N	N	N	N	sSDMT	N	N	NA	NA	Android >=5.0 or iOS >=10	NA	NA	sSDMT and SDMT correlation coefficients were r=0.687; P<.001 in the morning and r=0.622; P<.001 in the evening with a regression coefficient of 0.87.
9	Boukhvalova	2019	Frontiers in Neurology	127	15	112	0	35	38	19	0	PP 5.7; SP 6.0; RR 3.3	PP58.8; SP 60; RR 50	National Institute of Allergy and Infectious Diseases and NIH	Acceptable	Prospective correlation study	Cross sectional and longitudinal (n=47)	MS Suite	EDSS, SNRS, 25FW, 9HPT, SDMT, PASAT	Level Test	N	N	N	N	N	N	Level Test	N	N	path length traveled, time spent in the center of the screen, average distance from the center, average speed while in the center, and number of direction changes underwent by the ball.		Android	NA	NA	Level Test time spent in center of the level test correlated with SDMT (r=0.57; P<.0001) and, to a lesser degree, with EDSS (r=-0.35; P<.01).
10	vanOirschot	2020	JMIR	104	79	25	0	25	0	0	0	Mean 3.1	Controls matched 37; pwMS 40; HV normative 34	European Regional Development Fund, Dutch National MS Foundation	Acceptable	Prospective correlation study	28 d	MS Sherpa	Pen&pencil SDMT	N	N	N	N	N	N	N	sSDMT	N	N	NA	NA	iphone 5 or newer or Android >=6	NA	NA	The SDMT scores were on average 12.06% higher than the sSDMT scores, with a standard deviation of 10.68%. An ICC of 0.838 was found for the construct validity of the sSDMT in the combined analysis of persons with MS and HC subjects. The interclass correlation coefficient between SDMT and sSDMT results was 0.784 and the Pearson correlation coefficient was r=0.85; P<.001.
11	Newland	2019	Journal of neuroscience nursing	32	0	32	0	30	0	2	0	median 3 (self reported)	mean 49	NA	Acceptable	Prospective Pilot Study	4 weeks	FatigueApp	NA	WHODAS-2.0	PROMIS Fatigue Scale Short Form	N	N	N	N	10-point visual scale	PROMIS Cognitive Abilities and Cognitive Concerns scale	N	N	NA	NA	NA	Y	Microsoft Azure cloud based portal. Each patient had a unique username and 4-digit pin to connect.	Dropout was highest in the last 4 days of the study time frame, with only a few (n = 4) not complet- ing. The phone application showed overall initial fea- sibility, with only a small proportion of participants demonstrating noncompletion. Most participants (87%) completed all of the surveys required (7 consecutive days and repeat 4 weeks later).
12	Lam et al.	2021	MSJ	103	18	85	0	51	9	25	0	median 3.5	mean 46.4	PPP Allowance (Health Holland), Biogen (Unrestricted)	Acceptable	Prospective cohort	15 m	Neurokeys		Keystroke Dynamics	Keystroke Dynamics	N	N	N	N	N	Keystroke Dynamics	N	N	N	Keyboard	Android and iOS	NA	NA	EDSS was most correlated with latency between key release r=0.407, P<.001. Overall, release-release latency keystroke metric correlated the most with SDMT r=-0.553 P<.01.
13	Hsu et al.	2021	JMIR	77	24	53	1	41	4	6	1	median 3-4	mean 51.8	Doris Duke Charitable Foundation and Akili Interactive	High Quality	Prospective cohort		Adaptive Cognitive Evaluation	SDMT	N	N	N	N	N	N	N	Boxed Task, Sustained Attention Task, Spatial Span	N	N	N	NA	NA	NA	NA	Evo Monitor multitasking test was associated with SDMT (r=0.52; P<.001), EDSS (r=-0.35; P<.01), and T25FW (r=-0.41; P<.001) Go/No Go and Tilt to Steer tests were associated with SDMT (r=-0.31; P=.001 and r=0.40; P<.001, respectively).
14	Montalban et al.	2021	MSJ	101	25	76	0	69	3	4	0	0-5.5 ; mean 2.4	Mean 39.5	F. Hoffmann-La Roche Ltd	Acceptable	Prospective cohort	24m	Floodlight		Draw a Shape, Pinching test	MSIS-29v2	N	MSIS-29V2	Static balance test, 5UTT	Daily mood question	MSIS-29	SDMT	2MWT	N	MS Symptom Tracker, Passive monitoring on gait and mobility throughout the day	NA	NA	NA	NA	Strongest correlation was found between sSDMT and SDMT r=0.82, P<001. Pinching test correlated with 9HPT r=0.64, P<.001. U-turn test correlated with T25FW r=-0.52, P<.001. Strongest correlation with EDSS was with U-turn test r=-0.45, P<.001. Static Balance Test was not significantly associated with Berg Balance Scale.
15	vanOirschot et al.	2021	JMIR	104	79	25	0	25	0	0	0	Mean 3.1	Controls matched 37; pwMS 40; HV normative 34	European Regional Development Fund, Dutch National MS Foundation	Acceptable	Prospective cohort		MS Sherpa		N	N	N	N	N	N	N	sSDMT	e2MWT	Y	N					Distance walked on s2MWT was on average 8.43 meters greater than that of traditional SDMT. There was no significant correlation between EDSS and s2MWT.
16	Tanoh et al.	2021	MSRD	116	0	116	0	86	30	0	0	Mean 3.6	46	Ad Scientiam and unrestricted grant from Roche SAS	Acceptable	Prospective cohort		MSCopilot	EDSS	Mobile Dexterity Test (Spiral)	N	Mobile vision test	N	N	N	N	Mobile Cognition test (SDMT)	Mobile walking test (T25FWT)	N	NA			Y	CE	Distance walked on e-2MWT was on average 8.43 meters greater than that of traditional 2MWT. There was no significant correlation between EDSS and e-2MWT.
17	Woelfle et al.	2021	JMIR	171-262	0	171-262	NA	NA	NA	NA		NA	Median 48.7-50.2	University Hospital Basel, Novartis, Roche	Acceptable	Prospective cohort		Floodlight		Draw a Shape, Pinching test	MSIS-29v2	N	MSIS-29V2	Static balance test, 5UTT	Daily mood question	MSIS-29	SDMT	2MWT	N	MS Symptom Tracker, Passive monitoring on gait and mobility throughout the day	NA				sSDMT, when repeated at 7-day intervals has an average improvement of 40.8%. Half the practice effect was reached after 11 repetitions, and 90% after 35 repetitions. Finger Pinching, Draw a Shape, U-Turn, and Static Balance had an average improvement of 54.2%, 23.9%, 11.0%, and 28.6%, respectively. 2MWT was not significantly associated with improvement.
18	Lam et al.	2022	EJoN	94	0	94	0	54	11	29	0	median 3-4	mean 42-53	PPP Allowance (Health Holland), Biogen (Unrestricted)	Acceptable	Prospective cohort	1 year	Neurokeys		Keystroke Dynamics	Keystroke Dynamics	N	N	N	N	N	Keystroke Dynamics	N	N	N	Keyboard				The keystroke features most responsive to changes in EDSS were emoji sentiment neutrality and word length with AUCso of 0.79 and 0.72, respectively.

## Sheet: App Review
#	App Name	Store	Cost	Rating	n(rating)	Maker	Log symptoms	Test symptoms	Physical Disability	Fatigue	Visual	Urinary	Balance	Depression/Anxiety	Pain	Cognitive	Walk Speed	Maximum Distance	Other metrics	Data Encrypted (Y/N/NA)	Data Encryption Method (text)
1	Emilyn: My MS Companion	B	0	4.6	61	BreakthroughX Health GmbH	Y	N	Y	Y	Y	Y	Y	Y	Y	Y	N	N		Y	NA
2	Aby	B	0	4.4	16	Biogen Inc.	Y	N	N	Y	N	N	N	Y	N	N	N	N		NA	NA
3	Healthstories MS	A	0	N/A	N/A	Jacob Wachsman	Y	N	Y	Y	Y	Y	N	Y	Y	Y	N	N		NA	NA
4	icompanion	B	0	N/A	N/A	Icometrix inc.	Y	N	Y	Y	Y	Y	Y	Y	Y	Y	N	N	Paresthesias	Y	Code to enter app
5	MSAA-My MS Manager	A	0	1.0	1	At Point of Care, LLC	Y	N	Y	Y	Y	Y	Y	Y	Y	Y	N	N	Covid-19 assessment	Y	Secure Sockets Layer encryption
6	BeCare MS Link	B	0	N/A	N/A	BeCare Link LLC	N	Y	Y	N	Y	Y	Y	Y	N	Y	Y	Y	Lift arm up and down with smartphone, trace a pathway with your finger, transcription test (transcribe audio message), contrast sensitivity (different tints, has to say if matched or mismatched), T25WT, 6MWT, TUG, Tap task (tap on coins on screen), Stroop test, SDMT, memory test (two animals on screen, one disappears, has to pick the one that disappears), vibration test (phone vibrates at differe…	NA	NA
7	Neurons	A	0	N/A	N/A	shazino	N	Y	Y	N	N	N	N	N	N	Y	Y	N	T25WT, 9HPT equivalent, PAVSAT	Y	4-digit password to enter
8	Floodlight Open	B	0	1	1	Roche SAS	Y	Y	Y	N	N	N	Y	Y	N	Y	Y	Y	Daily mood question; information processing speed test (SDMT); Draw a shape, Pinch and Thumb strength tests; Static balance; U-Turn and 2MWT; Passive daily distance walked	NA	NA
9	MS Relapse Tracker/ MS Attack	A	0	N/A	N/A	Flavia Chapa	Y	N	Y	N	Y	N	Y	N	N	N	N	N		NA	NA
10	MS Relapse Tool	B	2.79	N/A	N/A	Darin Okuda	Y	N	Y	Y	Y	Y	Y	N	Y	Y	N	N		NA	NA
11	Multiple Sclerosis Manager	G	0	4.4	7	KingFishApps	Y	N	Y	Y	Y	Y	Y	Y	Y	Y	N	N	Free entry	NA	NA
12	Multiple Sclerosis Messenger	G	0	4	1	KingFishApps	Y	N	Y	Y	Y	Y	N	Y	Y	Y	N	N		NA	NA
13	Innov SEP	G	0	5	22	Mallouki Adil	Y	N	N	N	N	Y	N	N	N	N	N	N	Sexual dysfunction, erectile dysfunction	NA	NA
14	MS Notes Journal	G	0.99	3.6	11	Roger Hartley	Y	N	Y	Y	Y	Y	Y	Y	Y	Y	N	N	Free entry, adverse drug reaction	NA	NA
15	Bearable - Symptom and Mood Tracker	G	0	4.6	3000	Bearable	Y	N	Y	Y	N	N	N	Y	Y	Y	N	N		NA	NA
16	MS Care Connect	G	0	3.8	19	InterPro Bioscience inc	Y	Y	Y	Y	Y	Y	Y	Y	Y	Y	Y	N	Tower task (place donuts on a peg in order of size-- tracks time and total moves), word match and memory (match words to category then have to remember which words were matched to categories at T=0 and T=4mins), T25FW, Tap test (count how may times can tap with one had in 10 sec), color vision, reaction time, trail making (numbered dots that must be tapped in ascending order), SDMT, block tapping…	NA	NA
17	MSCopilot, Gérez votre SEP	G	0	3.7	38	Ad Scientiam	N	Y	Y	N	Y	N	N	N	N	Y	N	Y	Follow the path for dexterity. Maximum distance walked without stopping or turning around. Stops after 1 km or 30 min. SDMT with vocal recognition. Low contrast vision test with vocal recognition.	NA	NA
18	MS Corner	G	0	NA	NA	Progentec Diagnostics	Y	N	Y	Y	N	N	N	Y	Y	Y	N	N		NA	NA
